# Supplementary material for: Metagenomic Analysis of Regularly Microwave-Treated and Untreated Domestic Kitchen Sponges
Source: Microorganisms. 2020 May 14;8(5):736. doi: 10.3390/microorganisms8050736 (PMC7284620; doi:10.3390/microorganisms8050736)
Supplement: Supplementary file 1 [file microorganisms-08-00736-s001.zip]

Archive with 4 entries (3 files):
- Supp/
- Supp/Figure_S1.tif
- Supp/Table_S1.docx
- Supp/Table_S2.docx
